# Supplementary material for: Genetic polymorphisms in HLA-DP and STAT4 are associated with IgA nephropathy in a Southwest Chinese population
Source: Oncotarget. 2018 Jan 2;9(6):7066–74. doi: 10.18632/oncotarget.23829 (PMC5805536; doi:10.18632/oncotarget.23829)
Supplement: Supplementary file 2 [file oncotarget-09-7066-s002.xls]

## Sheet: all brief data
EP2	Gender	Age	rs3077	rs9277535	rs7453920	rs7574865	DIAG
S1	2	49	1	1	2	3	0
S2	2	56	2	3	2	2	0
S3	1	39	2	2	2	2	0
S4	2	28	1	1	1	2	0
S5	1	44	1	2	1	2	0
S6	2	50	1	1	1	1	0
S7	1	35	1	1	1	2	0
S8	1	41	2	1	1	1	0
S9	2	40	2	2	2	1	0
S10	2	27	2	1	1	1	0
S11	2	47	2	1	1	2	0
S12	2	39	1	3	1	2	0
S13	2	29	1	2	2	1	0
S14	1	55	1	2	2	1	0
S15	1	43	1	1	1	2	0
S16	1	41	2	2	1	2	0
S17	1	44	3	2	1	1	0
S18	2	42	1	1	1	3	0
S19	1	51	2	2	1	3	0
S20	1	43	2	2	2	3	0
S21	2	50	1	2	1	3	0
S22	2	26	1	1	1	1	0
S23	1	29	1	1	1	3	0
S24	1	36	1	1	2	1	0
S25	2	23	1	1	1	2	0
S26	1	52	2	1	1	1	0
S27	1	36	1	1	1	1	0
S28	1	57	3	2	1	2	0
S29	2	53	1	1	1	1	0
S30	2	28	2	2	1	2	0
S31	2	47	2	2	1	3	0
S32	2	58	1	1	1	1	0
S33	1	50	2	2	1	1	0
S34	2	31	2	2	1	2	0
S35	1	35	3	2	1	1	0
S36	1	43	1	1	1	2	0
S37	1	53	3	2	2	1	0
S38	1	22	1	1	1	1	0
S39	1	38	2	3	1	2	0
S40	2	28	1	2	1	2	0
S41	2	46	1	1	1	1	0
S42	2	33	1	1	1	1	0
S43	1	45	2	2	1	2	0
S44	1	45	2	2	1	1	0
S45	2	31	2	2	1	1	0
S46	2	25	2	2	2	2	0
S47	1	43	2	2	1	2	0
S48	2	29	1	1	2	1	0
S49	1	31	2	2	1	1	0
S50	2	30	1	2	1	1	0
S51	1	56	3	2	1	1	0
S52	1	42	3	2	2	3	0
S53	1	27	2	2	2	1	0
S54	1	56	3	2	1	2	0
S55	2	53	1	1	1	1	0
S56	1	23	2	2	2	2	0
S57	1	57	1	1	1	2	0
S58	2	50	2	3	1	1	0
S59	1	31	1	1	1	2	0
S60	1	32	2	2	1	3	0
S61	2	27	2	3	2	1	0
S62	2	25	2	3	2	1	0
S63	1	50	1	1	1	3	0
S64	1	29	1	2	2	3	0
S65	2	43	1	1	1	1	0
S66	1	41	2	2	2	2	0
S67	1	29	1	2	2	1	0
S68	2	38	1	1	1	2	0
S69	1	30	1	1	1	1	0
S70	2	26	1	1	3	1	0
S71	1	53	2	1	1	1	0
S72	1	46	2	1	2	2	0
S73	2	38	2	1	1	2	0
S74	1	29	2	2	1	3	0
S75	2	31	1	2	1	2	0
S76	1	34	2	2	2	1	0
S77	1	26	2	1	2	1	0
S78	2	23	1	1	3	2	0
S79	1	32	1	2	2	2	0
S80	1	42	2	3	1	1	0
S81	1	45	1	2	1	2	0
S82	1	32	2	2	1	1	0
S83	1	42	1	2	1	1	0
S84	2	45	2	1	2	2	0
S85	1	28	2	3	3	1	0
S86	2	32	1	1	3	1	0
S87	2	32	1	2	1	2	0
S88	1	41	2	1	1	2	0
S89	2	26	2	2	3	1	0
S90	1	50	2	1	1	2	0
S91	1	50	2	1	1	1	0
S92	1	32	1	1	1	2	0
S93	2	41	1	1	1	1	0
S94	1	51	1	1	1	1	0
S95	1	36	2	2	1	2	0
S96	1	29	1	1	1	2	0
S97	2	56	2	2	2	1	0
S98	1	39	2	2	1	1	0
S99	2	33	2	2	1	3	0
S100	1	40	1	2	1	2	0
S101	2	57	2	2	1	1	0
S102	2	50	1	1	1	2	0
S103	1	32	2	3	1	3	0
S104	1	27	1	1	1	1	0
S105	1	37	3	1	1	1	0
S106	1	49	2	2	1	1	0
S107	2	48	1	2	1	1	0
S108	2	32	2	2	3	2	0
S109	1	43	2	1	1	2	0
S110	1	40	1	3	1	2	0
S111	1	26	1	3	1	2	0
S112	2	33	2	2	2	2	0
S113	2	51	2	1	1	2	0
S114	2	49	1	2	1	2	0
S115	1	48	2	1	1	2	0
S116	1	39	1	1	1	1	0
S117	1	28	1	2	1	2	0
S118	1	26	1	2	1	1	0
S119	1	50	2	2	1	2	0
S120	2	30	2	1	1	2	0
S121	2	45	3	2	1	2	0
S122	2	53	1	3	2	2	0
S123	2	29	1	1	2	2	0
S124	2	28	2	2	1	2	0
S125	2	49	2	2	2	2	0
S126	1	31	2	2	1	1	0
S127	2	32	2	2	2	3	0
S128	2	38	2	1	1	2	0
S129	2	27	2	2	1	1	0
S130	2	25	2	1	1	1	0
S131	1	33	1	1	2	2	0
S132	2	53	3	2	1	2	0
S133	2	28	1	2	1	1	0
S134	1	25	1	2	1	1	0
S135	1	39	1	1	1	2	0
S136	1	41	1	1	1	1	0
S137	1	43	2	1	1	3	0
S138	2	25	1	2	1	2	0
S139	2	49	2	2	2	2	0
S140	1	44	1	1	1	2	0
S141	1	32	1	2	1	2	0
S142	1	44	2	2	2	2	0
S143	1	53	3	2	1	1	0
S144	1	24	1	1	1	2	0
S145	1	35	1	1	1	1	0
S146	1	30	2	2	1	2	0
S147	1	36	2	1	1	1	0
S148	1	38	2	2	1	1	0
S149	2	26	1	1	1	1	0
S150	2	32	2	2	1	2	0
S151	2	50	1	1	1	3	0
S152	1	50	2	2	1	1	0
S153	2	49	2	1	1	2	0
S154	2	43	2	2	1	2	0
S155	2	44	1	2	1	1	0
S156	1	43	1	2	1	2	0
S157	1	33	2	2	1	1	0
S158	1	38	2	2	2	2	0
S159	1	38	2	2	1	1	0
S160	1	28	2	1	1	2	0
S161	2	27	2	2	1	2	0
S162	1	57	1	2	2	3	0
S163	1	56	3	3	1	2	0
S164	1	56	1	2	1	2	0
S165	2	57	1	1	1	2	0
S166	1	44	1	1	1	2	0
S167	1	28	2	2	1	1	0
S168	2	49	2	2	1	1	0
S169	2	49	1	1	1	2	0
S170	2	44	2	3	1	1	0
S171	1	40	1	1	1	2	0
S172	2	24	2	3	1	2	0
S173	1	25	3	3	1	1	0
S174	1	39	1	1	1	2	0
S175	1	33	1	3	1	1	0
S176	1	45	2	2	1	2	0
S177	1	36	2	2	1	2	0
S178	1	48	2	3	1	3	0
S179	2	47	1	1	1	1	0
S180	1	41	2	1	1	1	0
S181	2	30	2	2	2	1	0
S182	2	45	2	2	1	1	0
S183	1	41	3	3	1	1	0
S184	2	30	1	2	1	2	0
S185	2	57	1	1	1	2	0
S186	2	49	2	2	1	1	0
S187	2	38	2	2	2	1	0
S188	1	39	2	1	2	1	0
S189	1	31	1	1	3	2	0
S190	2	36	1	1	1	1	0
S191	1	35	1	1	1	2	0
S192	1	48	1	2	1	2	0
S193	1	44	3	3	1	1	0
S194	2	27	2	2	1	2	0
S195	1	39	1	2	1	2	0
S196	2	44	1	1	1	3	0
S197	2	47	1	1	1	1	0
S198	1	49	1	1	1	2	0
S199	2	49	1	2	1	1	0
S200	2	35	1	3	1	3	0
S201	2	51	1	1	2	1	0
S202	2	42	2	2	1	1	0
S203	2	47	2	3	1	1	0
S204	1	37	1	1	1	2	0
S205	2	27	2	2	2	1	0
S206	2	43	1	2	1	2	0
S207	1	36	1	1	1	2	0
S208	2	34	1	1	1	1	0
S209	2	31	1	1	1	2	0
S210	2	30	1	2	1	1	0
S211	2	38	1	2	1	2	0
S212	2	44	1	1	1	1	0
S213	2	33	1	2	1	1	0
S214	2	47	1	2	1	1	0
S215	2	47	1	1	1	3	0
S216	1	48	2	2	1	3	0
S217	2	50	3	3	1	1	0
S218	2	51	2	1	2	1	0
S219	1	23	2	3	2	1	0
S220	1	45	3	2	1	2	0
S221	1	48	1	2	1	1	0
S222	1	41	2	2	3	3	0
S223	2	49	1	1	1	1	0
S224	2	45	1	2	1	2	0
S225	2	42	2	2	1	1	0
S226	1	47	1	1	1	1	0
S227	2	27	3	2	1	3	0
S228	1	53	1	1	1	2	0
S229	1	47	2	2	1	2	0
S230	2	46	2	1	1	2	0
S231	1	37	2	2	2	2	0
S232	1	40	1	1	1	2	0
S233	1	51	2	3	1	3	0
S234	2	44	2	2	1	2	0
S235	1	54	1	1	1	1	0
S236	1	41	2	1	1	1	0
S237	1	56	1	3	1	3	0
S238	2	35	1	2	2	1	0
S239	1	49	1	2	2	1	0
S240	1	27	1	1	2	3	0
S241	1	51	1	1	1	1	0
S242	1	36	2	1	2	1	0
S243	1	30	2	2	1	1	0
S244	1	57	2	1	2	1	0
S245	1	29	1	3	1	1	0
S246	1	49	2	2	1	1	0
S247	1	54	3	3	1	2	0
S248	2	49	2	1	2	2	0
S249	1	35	1	1	1	1	0
S250	1	31	3	1	1	3	0
S251	2	37	1	3	1	1	0
S252	2	48	2	1	1	3	0
S253	1	37	2	1	1	1	0
S254	1	31	2	1	1	1	0
S255	1	43	2	2	1	2	0
S256	1	38	2	2	1	1	0
S257	1	21	2	2	1	1	0
S258	2	50	3	2	1	2	0
S259	2	30	2	2	3	1	0
S260	1	37	2	3	2	1	0
S261	1	38	2	2	1	1	0
S262	1	47	2	2	2	1	0
S263	1	30	2	2	1	1	0
S264	1	24	2	3	1	1	0
S265	1	46	1	3	1	3	0
S266	2	36	2	2	2	2	0
S267	2	27	1	1	1	2	0
S268	1	28	2	2	1	1	0
S269	2	28	3	3	2	2	0
S270	1	38	1	1	1	1	0
S271	1	36	3	3	1	2	0
S272	1	34	2	2	1	1	0
S273	2	36	2	2	1	2	0
S274	1	32	2	2	1	1	0
S275	1	42	1	2	2	2	0
S276	1	35	1	2	1	1	0
S277	2	30	2	2	2	2	0
S278	1	36	1	2	1	1	0
S279	1	40	1	1	1	1	0
S280	2	38	1	2	1	2	0
S281	1	40	1	2	2	1	0
S282	1	29	1	3	1	2	0
S283	2	57	2	2	1	1	0
S284	1	31	2	1	1	3	0
S285	1	32	2	2	2	1	0
S286	1	27	2	2	2	1	0
S287	1	33	1	2	2	2	0
S288	1	42	2	3	1	2	0
S289	2	42	2	2	1	1	0
S290	1	48	2	2	2	3	0
S291	1	31	2	2	1	2	0
S292	1	47	1	1	1	2	0
S293	1	26	2	2	1	1	0
S294	1	42	3	3	2	2	0
S295	1	40	1	2	2	1	0
S296	1	26	2	2	2	1	0
S297	2	23	1	2	2	3	0
S298	1	32	2	2	1	2	0
S299	2	47	2	2	1	1	0
S300	2	50	1	2	1	1	0
S301	2	46	2	2	1	3	0
S302	1	28	1	2	1	2	0
S303	2	25	3	2	1	3	0
S304	2	48	2	2	1	1	0
S305	1	46	2	3	1	1	0
S306	2	52	2	3	2	2	0
S307	2	48	1	2	2	3	0
S308	2	50	2	2	1	2	0
S309	1	42	2	2	1	2	0
S310	2	37	1	3	1	2	0
S311	2	50	1	2	1	2	0
S312	2	45	2	2	1	2	0
S313	2	48	1	2	1	2	0
S314	1	41	2	1	1	2	0
S315	2	50	1	2	1	2	0
S316	1	34	1	2	1	2	0
S317	2	57	1	2	2	1	0
S318	1	25	2	2	2	1	0
S319	1	37	2	1	1	2	0
S320	1	55	1	2	1	3	0
S321	1	25	3	3	1	2	0
S322	2	55	2	1	1	2	0
S323	1	55	3	2	1	2	0
S324	2	42	2	1	1	1	0
S325	1	44	2	3	1	2	0
S326	1	46	3	1	1	2	0
S327	2	30	1	1	1	2	0
S328	2	41	2	2	1	1	0
S329	1	51	2	3	2	1	0
S330	2	41	1	1	1	1	0
S331	2	56	1	1	1	3	0
S332	2	56	1	1	1	1	0
S333	2	30	2	1	2	2	0
S334	2	24	3	2	1	2	0
S335	1	33	1	1	1	2	0
S336	2	45	2	3	1	1	0
S337	1	57	2	2	2	2	0
S338	2	30	3	2	1	2	0
S339	1	48	2	2	1	3	0
S340	1	43	1	1	1	1	0
S341	2	49	1	1	1	3	0
S342	2	41	2	2	1	1	0
S343	1	28	1	1	1	2	0
S344	1	42	3	2	2	3	0
S345	1	23	1	1	1	2	0
S346	2	41	1	2	1	1	0
S347	1	24	3	3	1	2	0
S348	2	43	1	2	1	1	0
S349	2	54	2	3	1	1	0
S350	2	28	1	2	3	2	0
S351	2	48	2	1	1	1	0
S352	1	50	1	2	1	1	0
S353	2	56	2	2	2	2	0
S354	2	43	1	1	1	2	0
S355	1	44	2	1	1	3	0
S356	2	55	1	1	1	2	0
S357	2	28	1	1	1	1	0
S358	1	44	2	2	2	3	0
S359	1	32	2	2	1	3	0
S360	2	49	1	2	1	3	0
S361	1	27	1	1	1	2	0
S362	2	30	1	1	1	2	0
S363	1	49	2	2	1	2	0
S364	2	37	2	2	1	1	0
S365	1	27	3	3	1	1	0
S366	1	49	3	1	1	2	0
S367	2	33	2	1	1	1	0
S368	2	41	1	3	1	1	0
S369	2	53	1	2	1	1	0
S370	2	56	2	2	1	1	0
S371	1	53	1	1	1	2	0
S372	2	44	1	1	2	3	0
S373	2	38	2	2	1	2	0
S374	1	31	2	2	2	2	0
S375	2	51	2	2	1	3	0
S376	1	27	2	3	1	3	0
S377	1	40	1	1	1	3	0
S378	1	56	2	2	2	2	0
S379	2	41	1	1	1	2	0
S380	2	32	2	2	2	1	0
S381	1	41	3	3	2	2	0
S382	1	36	2	2	1	3	0
S383	1	38	3	3	1	3	0
S384	1	43	2	2	1	1	0
S385	1	24	1	2	1	1	0
S386	2	49	2	1	1	1	0
S387	2	44	1	2	1	2	0
S388	2	40	2	1	2	2	0
S389	1	44	2	2	1	1	0
S390	2	55	2	3	1	2	0
S391	2	46	1	1	1	2	0
S392	2	49	2	2	2	1	0
S393	1	57	2	2	2	2	0
S394	1	27	2	1	1	2	0
S395	1	41	2	3	1	2	0
S396	1	27	2	2	2	2	0
S397	2	26	1	1	2	1	0
S398	1	35	2	2	1	1	0
S399	2	34	1	1	1	2	0
S400	2	42	2	3	1	2	0
S401	2	49	1	2	1	2	0
S402	1	29	2	3	1	2	0
S403	1	56	1	2	1	3	0
S404	1	27	3	3	2	1	0
S405	1	26	3	3	2	2	0
S406	1	28	1	1	1	2	0
S407	1	27	1	1	1	1	0
S408	1	24	2	3	1	1	0
S409	1	28	1	2	2	1	0
S410	1	24	1	1	1	1	0
S411	1	29	1	1	3	2	0
S412	1	30	2	2	1	1	0
S413	2	22	2	2	1	1	0
S414	1	27	2	2	1	1	0
S415	1	26	2	2	1	2	0
S416	1	31	1	1	1	2	0
S417	1	31	1	1	1	1	0
S418	1	27	1	1	2	1	0
S419	1	25	1	1	2	2	0
S420	1	24	1	1	1	2	0
S421	1	36	3	3	1	1	0
S422	1	24	2	2	2	1	0
S423	1	27	3	2	2	1	0
S424	1	42	2	2	1	2	0
S425	1	27	1	1	1	1	0
S426	1	30	2	2	1	1	0
S427	1	23	1	1	1	1	0
S428	1	27	1	1	1	1	0
S429	1	25	2	1	1	1	0
S430	1	26	1	1	1	1	0
S431	1	25	2	3	1	1	0
S432	1	34	2	2	1	1	0
S433	1	35	3	3	1	2	0
S434	1	24	1	1	1	2	0
S435	1	29	1	1	1	3	0
S436	1	42	3	1	1	2	0
S437	1	28	2	1	1	2	0
S438	1	25	3	3	2	2	0
S439	1	27	1	1	1	2	0
S440	1	28	2	3	1	1	0
S441	1	42	1	2	1	1	0
S442	1	27	3	1	1	2	0
S443	1	28	1	2	1	2	0
S444	1	24	1	1	1	1	0
S445	1	32	1	1	1	2	0
S446	1	27	3	3	3	2	0
S447	1	27	1	1	1	2	0
S448	1	27	2	1	1	1	0
S449	1	25	1	1	1	2	0
S450	1	26	1	1	2	2	0
S451	1	35	1	1	1	1	0
S452	1	36	1	2	1	1	0
S453	1	30	2	2	1	2	0
S454	1	32	2	3	1	1	0
S455	1	26	1	1	1	1	0
S456	1	32	1	2	1	1	0
S457	1	32	1	1	1	2	0
S458	1	29	3	2	1	2	0
S459	1	28	1	1	2	2	0
S460	1	28	1	1	1	1	0
S461	1	26	2	3	1	1	0
S462	1	27	2	3	2	2	0
S463	1	24	1	1	1	2	0
S464	1	27	1	1	1	2	0
S465	1	27	2	2	1	1	0
S466	1	30	3	3	1	1	0
S467	1	32	2	2	1	2	0
S468	1	27	1	1	2	2	0
S469	1	27	2	2	2	2	0
S470	1	24	1	1	1	1	0
S471	1	32	2	2	1	2	0
S472	1	27	1	1	1	3	0
S473	1	32	3	3	2	1	0
S474	1	32	1	1	1	1	0
S475	1	28	1	1	2	2	0
S476	1	28	1	1	1	1	0
S477	1	26	1	1	1	2	0
S478	1	29	2	2	1	1	0
S479	1	42	2	2	1	1	0
S480	1	27	3	3	2	2	0
S481	1	28	2	2	1	1	0
S482	1	27	3	2	1	3	0
S483	1	28	2	1	1	1	0
S484	1	25	3	2	1	1	0
S485	1	25	2	2	1	1	0
S486	1	22	1	1	1	1	0
S487	1	26	1	1	1	1	0
S488	1	28	2	2	1	3	0
S489	1	26	2	2	2	3	0
S490	1	30	1	1	1	2	0
S491	2	43	1	1	1	3	1
S492	1	17	1	3	2	1	1
S493	1	27	3	3	1	3	1
S494	2	36	1	1	1	1	1
S495	2	44	1	2	1	3	1
S496	1	37	3	2	1	2	1
S497	2	57	1	2	1	1	1
S498	2	46	1	2	1	2	1
S499	2	39	1	2	1	1	1
S500	2	46	3	2	1	2	1
S501	2	45	1	3	1	1	1
S502	1	39	2	1	2	3	1
S503	1	51	3	3	1	1	1
S504	1	27	3	3	1	1	1
S505	1	27	3	3	2	1	1
S506	2	41	1	1	1	2	1
S507	1	19	1	3	1	2	1
S508	1	20	3	1	1	3	1
S509	1	39	1	2	1	3	1
S510	2	26	3	3	2	3	1
S511	2	24	2	2	2	1	1
S512	2	41	2	3	1	1	1
S513	1	46	1	2	1	2	1
S514	2	23	3	1	1	2	1
S515	2	38	1	1	1	2	1
S516	2	40	1	3	1	3	1
S517	1	18	1	2	1	3	1
S518	2	25	3	2	1	1	1
S519	1	46	1	3	1	2	1
S520	1	26	3	3	1	3	1
S521	2	43	2	3	1	3	1
S522	2	36	2	2	2	2	1
S523	2	39	1	2	1	3	1
S524	2	30	1	1	1	1	1
S525	2	42	3	1	1	1	1
S526	2	30	2	3	1	1	1
S527	1	35	1	2	1	3	1
S528	1	28	3	2	1	3	1
S529	1	28	3	3	1	1	1
S530	1	30	1	1	1	1	1
S531	1	44	3	3	1	2	1
S532	2	27	1	1	2	1	1
S533	1	22	3	2	1	3	1
S534	1	36	2	3	1	1	1
S535	2	46	3	3	2	2	1
S536	1	34	3	3	2	1	1
S537	2	26	2	2	2	3	1
S538	1	15	1	2	1	1	1
S539	2	57	3	2	1	3	1
S540	2	24	3	2	1	1	1
S541	1	18	1	3	1	1	1
S542	1	30	1	1	3	1	1
S543	1	27	3	3	1	3	1
S544	1	28	3	2	2	3	1
S545	1	32	1	2	1	1	1
S546	2	33	1	3	1	1	1
S547	1	39	3	2	3	1	1
S548	1	47	1	2	1	1	1
S549	1	23	1	3	1	1	1
S550	2	32	3	1	2	3	1
S551	2	26	3	2	1	1	1
S552	2	41	1	3	1	3	1
S553	2	18	1	2	1	3	1
S554	1	23	1	2	1	2	1
S555	2	18	1	1	1	2	1
S556	1	29	2	3	1	3	1
S557	2	24	1	3	1	3	1
S558	2	43	1	1	1	2	1
S559	2	34	3	2	1	3	1
S560	2	37	1	3	1	2	1
S561	1	28	1	1	2	1	1
S562	2	20	1	2	1	1	1
S563	2	29	3	2	1	2	1
S564	1	24	1	3	1	3	1
S565	1	45	1	3	1	1	1
S566	2	58	3	2	2	2	1
S567	1	46	1	3	1	1	1
S568	1	36	1	2	1	1	1
S569	1	25	3	1	1	2	1
S570	1	35	1	2	3	1	1
S571	1	35	3	1	1	3	1
S572	1	54	3	2	1	3	1
S573	1	37	3	2	1	3	1
S574	1	25	3	3	1	1	1
S575	1	44	1	2	1	3	1
S576	1	25	3	2	2	2	1
S577	2	31	3	2	1	3	1
S578	2	30	3	3	2	3	1
S579	1	31	1	2	1	2	1
S580	2	38	3	3	1	2	1
S581	1	57	1	3	1	1	1
S582	2	35	3	3	1	3	1
S583	2	41	1	2	1	2	1
S584	1	41	1	1	1	1	1
S585	2	23	3	3	1	1	1
S586	2	36	2	1	1	3	1
S587	1	46	1	1	1	3	1
S588	1	46	3	1	2	1	1
S589	1	25	3	2	1	1	1
S590	2	25	1	2	1	1	1
S591	2	25	3	2	1	1	1
S592	2	38	1	1	1	3	1
S593	2	25	2	2	1	1	1
S594	2	25	1	3	1	2	1
S595	2	28	1	2	1	2	1
S596	2	19	1	1	1	1	1
S597	2	30	1	2	1	1	1
S598	2	28	2	2	1	3	1
S599	1	39	2	3	1	3	1
S600	1	40	1	1	1	3	1
S601	2	34	1	2	1	1	1
S602	1	25	3	3	1	3	1
S603	1	36	2	1	1	1	1
S604	1	31	1	1	2	3	1
S605	2	30	2	3	2	1	1
S606	1	41	3	2	2	1	1
S607	1	31	2	3	1	1	1
S608	1	32	2	3	1	1	1
S609	1	34	1	3	1	1	1
S610	1	35	3	2	1	1	1
S611	1	37	3	2	1	1	1
S612	2	33	3	2	1	1	1
S613	2	35	3	2	1	1	1
S614	2	31	2	2	1	1	1
S615	2	42	1	2	1	1	1
S616	2	32	1	2	1	1	1
S617	2	37	2	1	1	1	1
S618	1	36	1	1	1	1	1
S619	2	30	1	1	1	1	1
S620	1	30	2	3	2	2	1
S621	2	38	3	2	2	2	1
S622	1	38	1	2	2	2	1
S623	2	35	2	3	1	2	1
S624	1	33	3	2	1	2	1
S625	2	34	1	2	1	2	1
S626	2	38	1	2	1	2	1
S627	1	38	1	1	1	2	1
S628	2	36	1	1	1	2	1
S629	1	40	3	2	1	3	1
S630	1	34	1	1	1	3	1
